# Supplementary material for: High-Quality Single Crystalline Sc0.37Al0.63N Thin Films Enabled by Precise Tuning of III/N Atomic Flux Ratio during Molecular Beam Epitaxy
Source: Nanomaterials (Basel). 2024 Sep 8;14(17):1459. doi: 10.3390/nano14171459 (PMC11396886; doi:10.3390/nano14171459)
Supplement: Supplementary file 1 [file nanomaterials-14-01459-s001.zip]

Archive with 1 entries (1 files):
- nanomaterials-3163952-supplementary.pdf
